# Supplementary material for: Multielement Z-tag imaging by X-ray fluorescence microscopy for next-generation multiplex imaging
Source: Nat Methods. 2023 Aug 31;20(9):1310–22. doi: 10.1038/s41592-023-01977-x (PMC10482696; doi:10.1038/s41592-023-01977-x)
Supplement: Supplementary file 3 — Design of 3D nylon support for holding Mylar film. [file 41592_2023_1977_MOESM3_ESM.zip]

Archive with 4 entries (4 files):
- Nylon SLS inner.stl
- Nylon SLS outer.stl
- Bracket, multi nylon SLS holder.stl
- Shelf, multi nylon SLS holder.stl
